# Supplementary material for: Measurement of free glucocorticoids: quantifying corticosteroid binding capacity and its variation within and among mammal and bird species
Source: Conserv Physiol. 2020 Jul 28;8(1):coaa057. doi: 10.1093/conphys/coaa057 (PMC7476546; doi:10.1093/conphys/coaa057)
Supplement: suppl_data_coaa057 [file suppl_data_coaa057.zip]

Archive with 6 entries (6 files):
- Supplementary File 1 - Lab Protocols.docx
- Supplementary File 2 - Hormone Calculator Spreadsheet.xlsx
- Supplementary FIle 3 - Plasma Dilution Spreadsheet.xlsx
- Supplementary FIle 4 - MCBC Data entry for Charcoal and Harvester.xlsx
- Supplementary FIle 5 - MCBC data entry for Dialysis.xlsx
- Supplementary FIle 6 - Charcoal Adsorption Spreadsheet.xlsx
