# Supplementary material for: Measurement of free glucocorticoids: quantifying corticosteroid binding capacity and its variation within and among mammal and bird species
Source: Conserv Physiol. 2020 Jul 28;8(1):coaa057. doi: 10.1093/conphys/coaa057 (PMC7476546; doi:10.1093/conphys/coaa057)
Supplement: suppl_data_coaa057 [file suppl_data_coaa057.zip › Supplementary File 2 - Hormone Calculator Spreadsheet.xlsx]

## Sheet: Hot CORT Calculator
This sheet is used for calculating how much hot CORT is present in a given batch of isotope from the supplier
Each batch has a different activity, so this calculation must be made for each batch of isotope and then adjustments made to the protocols accordingly
1. Are you using corticosterone or cortisol? Enter the molecular weight of your hormone in the green cell
	Cortisol	362.5	ng/nmol
	Corticosterone	346.5	ng/nmol
		362.5	<---------- Enter the molecular weight of you hormone here
2. Enter the Specific Activity of the current batch of hot CORT:
			Ci/mmol	(= uCi/nmol)
			uCI
	Source:	#DIV/0!	nmol
	means	#DIV/0!	ng in a vial
3. What is the volume of isotope received (250 uL or 1000 uL usually), and if you have diluted it with EtOH, enter the final diluted volume
	(Note: if diluting only part of the original shipment, enter the dilution as if you diluted the entire volume. In the calculations below
	you will be able to see how much diluted or undiluted source you need)
	initial volume of source		uL
	Final volume		uL	(used if you dilute the hot CORT with ethanol)
	means	#DIV/0!	ng/uL
	or	#DIV/0!	nmol/uL
4. Enter the desired concentration (in nM) and the volume desired (in uL)
	Want:		nM
	Want:		uL
	Means	0	ng
	or	0	nmol
5. This is the volume of the (diluted or undiluted) source that you need
	Which is:	#DIV/0!	uL undiluted source
	or	#DIV/0!	ul of diluted source
			% EtOH if adding straight into buffer:	#DIV/0!
			amount of buffer:	#DIV/0!	for undiluted
				#DIV/0!	for diluted

## Sheet: Cold CORT Calculator
This sheet helps with nM - ng/mL conversions and with calculating how much cold CORT in Ethanol is needed to make up cold CORT in buffer
Use for calculating how much cold CORT is needed for NSB tubes
1. Are you using corticosterone or cortisol? Enter the molecular weight of your hormone in the green cell
	Cortisol	362.5	ng/nmol
	Corticosterone	346.5	ng/nmol
		362.5	<---------- Enter the molecular weight of you hormone here
2. Converting between molar measures and mass measures
		nM =	0	ng/mL
		ng/mL =	0	nM
		nmol =	0	ng
		ng =	0	nmol
3. Cold Cortisol Calculations (for making up cold CORT solutions using 1 mg/mL or 0.1 mg/mL CORT in Ethanol)
	Desired Concentration:		nM			1 mg/mL	equals	1 ug/uL
	Desired Volume:		uL					1000 ng/uL
	Requires:	0	ng			0.1 mg/mL	equals	0.1 ug/uL
								100 ng/uL
	Which is :	0	uL of 1 mg/mL
	or:	0	uL of 0.1 mg/mL			10 ug/mL	equals	10 ng/uL
	or:	0	uL of 10 ug/mL			1 ug/mL	equals	1 ng/uL
	or:	0	uL of 1ug/mL			0.1 ug/mL	equals	0.1 ng/mL
	or:	0	uL of 0.1 ug/mL
	in this much buffer:	0	(at 1 mg/mL)
		0	(at 0.1 mg/mL)
		0	(at 10 ug/mL)
		0	(at 1 ug/mL)

## Sheet: Plasma Stripping (Harvester)
This sheet helps to calculate how much plasma you need for the MCBC assay (i.e. measuring CBG capacity in individual samples)
The current MCBC assay uses stripped plasma. Stripping is done with 2 parts DCC to 1 part plasma
Therefore, stripping dilutes plasma by 1/3, then you need to further dilute the plasma until you have 3X the final dilution.
(3X because you will be adding 50 uL diluted plasma to 100 uL tracer and buffer or tracer and cold CORT)
The table shows values for 3 of the most likely dilutions, and provides a custom calculator for other dilutions or different volumes.
										1/	450	final dilution		volume of 3X	2700
								CUSTOM		1/	150	make up to 3X final dil.
		Final Dilution	1	1	1	1	1	1			18	100% plasma
			54	100	198	450	750	50			54	1/3 stripped
		3X Dilution	1	1	1	1	1	1			2646	buffer for 1/3 stripped
			18	33.3333	66	150	250	16.6667			2682	buffer for 100% stripped
		Volume of 3X plasma needed:	306	300	330	300	500	200	<--------------- make extra volume to allow for accurate pipetting
										fiddle with volumes until you have nice round numbers below
		Start with this much plasma	27	19	15	12	12	14	uL
		Add this much DCC	54	38	30	24	24	28	uL
		(spin)						spin
		Remove this much supernatant	51	27	15	6	6	36	uL
		Add this much buffer	255	273	315	294	494	164	uL

## Sheet: Plasma Stripping (Dialysis)
This sheet helps to calculate how much plasma you need for the MCBC assay (i.e. measuring CBG capacity in individual samples)
The current MCBC assay uses stripped plasma. Stripping is done with 1 part DCC to 1 part plasma
Therefore, stripping dilutes plasma by 1/2, then you need to further dilute the plasma until you have 2X the final dilution.
(2X because you will be adding 75 uL diluted plasma to 75 uL CORT mixture for each well)
The table shows values for 3 of the most likely dilutions, and provides a custom calculator for other dilutions or different volumes.
						CUSTOM
		Final Dilution	1	1	1	1
			10	20	30	5
		2X Dilution	1	1	1	1
			5	5	10	2.5
		Volume of 2X plasma needed:	600	600	600	600	<--------------- make extra volume to allow for accurate pipetting
								fiddle with volumes until you have nice round numbers below
		Start with this much plasma	135	75	55	255	uL
		Add this much DCC	135	75	55	255	uL
		(spin)				spin
		Remove this much supernatant	240	120	80	480	uL
		Add this much buffer	360	480	520	120	uL

## Sheet: Plasma Dilutions from Stripped
This sheet helps to calculate how much plasma you need for the Dilution Curve protocol, using pre-stripped plasma
The protocol currently calls for stipping with 2 volumes DCC for each volume of plasma and then doing a second dilution.
In some cases it is easier to strip a plasma pool by directly adding charcoal to raw plasma and then using the stripped plasma for the dilution curve and saturation binding protocol.
This spreadsheet helps calculate how to do the dilutions using this pre-stripped, 100% plasma.
(all calculations are for 3X because for DCC and harvester you will be adding 50 uL diluted plasma to 100 uL tracer and buffer or tracer and cold CORT)
The table shows values for 5 of the most likely dilutions, and provides a custom calculator for other dilutions or different volumes.
Do not use this for the dialysis method unless you change the calculations for 2X plasma
															2750
								CUSTOM
		Final Dilution	1	1	1	1	1	1
			54	100	198	450	750	450
		3X Dilution	1	1	1	1	1	1
			18	33.3333	66	150	250	150
		Volume of 3X plasma needed:	360	300	330	900	1000	3000	<--------------- make extra volume to allow for accurate pipetting
										fiddle with volumes until you have nice round numbers below
		Take this much stripped 100% plasma	20	9	5	6	4	20	uL
		Add this much buffer	340	291	325	894	996	2980	uL

## Sheet: PEI Calculator
						Need 30 g of 50% PEI
	Tare wt. of vial:		g			for about 500 mL 10X stock,
	gross wt.:		g
	net wt. of 50% PEI w/v:	0	g
	net wt. PEI:	0	g
	Vol. of 25 mM Tris HCl:	0	mL for 3% 10X stock
