# Supplementary material for: Measurement of free glucocorticoids: quantifying corticosteroid binding capacity and its variation within and among mammal and bird species
Source: Conserv Physiol. 2020 Jul 28;8(1):coaa057. doi: 10.1093/conphys/coaa057 (PMC7476546; doi:10.1093/conphys/coaa057)
Supplement: suppl_data_coaa057 [file suppl_data_coaa057.zip › Supplementary FIle 3 - Plasma Dilution Spreadsheet.xlsx]

## Sheet: Dilution Calculations
	Species
	Date
	Incubation Temp
	Separation Method
	Final CORT concentration (nM)
			1	1	1	1	1
		Dilution	54	100	198	450	750
			0.0185185	0.01	0.00505051	0.00222222	0.00133333
	Total Binding:	TB1
		TB2
		TB3
		TB4
	Nonspecific binding	NSB1
		NSB2
		NSB3
		NSB4
	Total Counts:	TOTCNT1
		TOTCNT2
		TOTCNT3
		% Specific Binding	#DIV/0!	#DIV/0!	#DIV/0!	#DIV/0!	#DIV/0!
