# Supplementary material for: Measurement of free glucocorticoids: quantifying corticosteroid binding capacity and its variation within and among mammal and bird species
Source: Conserv Physiol. 2020 Jul 28;8(1):coaa057. doi: 10.1093/conphys/coaa057 (PMC7476546; doi:10.1093/conphys/coaa057)
Supplement: suppl_data_coaa057 [file suppl_data_coaa057.zip › Supplementary FIle 4 - MCBC Data entry for Charcoal and Harvester.xlsx]

## Sheet: Harvester MCBC Spreadsheet
MCBC UsingHarvester
	Date:
	Species:
	Incubation Temp:
	Length of Incubation:
					Value 1	Value 2	Value 3
			TOTCNT
			Average CPM of TOTCNTs:		#DIV/0!	cpm
			Hot F added (nM)			nM
			Dilution
Filter No.	Sample ID	Sample Detail	Denominator	TB1	TB2	TB3	NSB1	NSB2	Avg TB	Avg NSB	SB	% SB	MCBC (nM)
1	QC								#DIV/0!
									#DIV/0!	#DIV/0!	#DIV/0!	#DIV/0!	#DIV/0!
									#DIV/0!	#DIV/0!	#DIV/0!	#DIV/0!	#DIV/0!
									#DIV/0!	#DIV/0!	#DIV/0!	#DIV/0!	#DIV/0!
									#DIV/0!	#DIV/0!	#DIV/0!	#DIV/0!	#DIV/0!
									#DIV/0!	#DIV/0!	#DIV/0!	#DIV/0!	#DIV/0!
									#DIV/0!	#DIV/0!	#DIV/0!	#DIV/0!	#DIV/0!
									#DIV/0!	#DIV/0!	#DIV/0!	#DIV/0!	#DIV/0!
									#DIV/0!	#DIV/0!	#DIV/0!	#DIV/0!	#DIV/0!
									#DIV/0!	#DIV/0!	#DIV/0!	#DIV/0!	#DIV/0!
2	QC								#DIV/0!
									#DIV/0!	#DIV/0!	#DIV/0!	#DIV/0!	#DIV/0!
									#DIV/0!	#DIV/0!	#DIV/0!	#DIV/0!	#DIV/0!
									#DIV/0!	#DIV/0!	#DIV/0!	#DIV/0!	#DIV/0!
									#DIV/0!	#DIV/0!	#DIV/0!	#DIV/0!	#DIV/0!
									#DIV/0!	#DIV/0!	#DIV/0!	#DIV/0!	#DIV/0!
									#DIV/0!	#DIV/0!	#DIV/0!	#DIV/0!	#DIV/0!
									#DIV/0!	#DIV/0!	#DIV/0!	#DIV/0!	#DIV/0!
									#DIV/0!	#DIV/0!	#DIV/0!	#DIV/0!	#DIV/0!
									#DIV/0!	#DIV/0!	#DIV/0!	#DIV/0!	#DIV/0!
3	QC								#DIV/0!
									#DIV/0!	#DIV/0!	#DIV/0!	#DIV/0!	#DIV/0!
									#DIV/0!	#DIV/0!	#DIV/0!	#DIV/0!	#DIV/0!
									#DIV/0!	#DIV/0!	#DIV/0!	#DIV/0!	#DIV/0!
									#DIV/0!	#DIV/0!	#DIV/0!	#DIV/0!	#DIV/0!
									#DIV/0!	#DIV/0!	#DIV/0!	#DIV/0!	#DIV/0!
									#DIV/0!	#DIV/0!	#DIV/0!	#DIV/0!	#DIV/0!
									#DIV/0!	#DIV/0!	#DIV/0!	#DIV/0!	#DIV/0!
									#DIV/0!	#DIV/0!	#DIV/0!	#DIV/0!	#DIV/0!
									#DIV/0!	#DIV/0!	#DIV/0!	#DIV/0!	#DIV/0!
4	QC								#DIV/0!
									#DIV/0!	#DIV/0!	#DIV/0!	#DIV/0!	#DIV/0!
									#DIV/0!	#DIV/0!	#DIV/0!	#DIV/0!	#DIV/0!
									#DIV/0!	#DIV/0!	#DIV/0!	#DIV/0!	#DIV/0!
									#DIV/0!	#DIV/0!	#DIV/0!	#DIV/0!	#DIV/0!
									#DIV/0!	#DIV/0!	#DIV/0!	#DIV/0!	#DIV/0!
									#DIV/0!	#DIV/0!	#DIV/0!	#DIV/0!	#DIV/0!
									#DIV/0!	#DIV/0!	#DIV/0!	#DIV/0!	#DIV/0!
									#DIV/0!	#DIV/0!	#DIV/0!	#DIV/0!	#DIV/0!
									#DIV/0!	#DIV/0!	#DIV/0!	#DIV/0!	#DIV/0!

## Sheet: DCC MCBC Spreadsheet
MCBC Using Charcoal
		Date:
		Species:
		Incubation Temp:
		Length of Incubation (min.):
		Volume of DCC added:		(normally 300 uL)
		Volume of supernatant counted		(450 uL if using the decanting method)
					Value 1	Value 2	Value 3
				TOTCNT
				Average CPM of TOTCNTs:		#DIV/0!	CPM
				Total CORT added (nM)			nM
																Adjustment Factor
				Dilution										Unadjusted	Adjusted
		Sample ID	Sample Detail	Denominator	TB1	TB2	TB3	NSB1	NSB2	Avg TB	Avg NSB	SB	% SB	MCBC (nM)	MCBC (nM)
		QC								#DIV/0!
	1									#DIV/0!	#DIV/0!	#DIV/0!	#DIV/0!	#DIV/0!	#DIV/0!
	2									#DIV/0!	#DIV/0!	#DIV/0!	#DIV/0!	#DIV/0!	#DIV/0!
	3									#DIV/0!	#DIV/0!	#DIV/0!	#DIV/0!	#DIV/0!	#DIV/0!
	4									#DIV/0!	#DIV/0!	#DIV/0!	#DIV/0!	#DIV/0!	#DIV/0!
	5									#DIV/0!	#DIV/0!	#DIV/0!	#DIV/0!	#DIV/0!	#DIV/0!
	6									#DIV/0!	#DIV/0!	#DIV/0!	#DIV/0!	#DIV/0!	#DIV/0!
	7									#DIV/0!	#DIV/0!	#DIV/0!	#DIV/0!	#DIV/0!	#DIV/0!
	8									#DIV/0!	#DIV/0!	#DIV/0!	#DIV/0!	#DIV/0!	#DIV/0!
	9									#DIV/0!	#DIV/0!	#DIV/0!	#DIV/0!	#DIV/0!	#DIV/0!
	10									#DIV/0!	#DIV/0!	#DIV/0!	#DIV/0!	#DIV/0!	#DIV/0!
	11									#DIV/0!	#DIV/0!	#DIV/0!	#DIV/0!	#DIV/0!	#DIV/0!
	12									#DIV/0!	#DIV/0!	#DIV/0!	#DIV/0!	#DIV/0!	#DIV/0!
	13									#DIV/0!	#DIV/0!	#DIV/0!	#DIV/0!	#DIV/0!	#DIV/0!
	14									#DIV/0!	#DIV/0!	#DIV/0!	#DIV/0!	#DIV/0!	#DIV/0!
	15									#DIV/0!	#DIV/0!	#DIV/0!	#DIV/0!	#DIV/0!	#DIV/0!
	16									#DIV/0!	#DIV/0!	#DIV/0!	#DIV/0!	#DIV/0!	#DIV/0!
	17									#DIV/0!	#DIV/0!	#DIV/0!	#DIV/0!	#DIV/0!	#DIV/0!
	18									#DIV/0!	#DIV/0!	#DIV/0!	#DIV/0!	#DIV/0!	#DIV/0!
	19									#DIV/0!	#DIV/0!	#DIV/0!	#DIV/0!	#DIV/0!	#DIV/0!
	20									#DIV/0!	#DIV/0!	#DIV/0!	#DIV/0!	#DIV/0!	#DIV/0!
	21									#DIV/0!	#DIV/0!	#DIV/0!	#DIV/0!	#DIV/0!	#DIV/0!
	22									#DIV/0!	#DIV/0!	#DIV/0!	#DIV/0!	#DIV/0!	#DIV/0!
	23									#DIV/0!	#DIV/0!	#DIV/0!	#DIV/0!	#DIV/0!	#DIV/0!
	24									#DIV/0!	#DIV/0!	#DIV/0!	#DIV/0!	#DIV/0!	#DIV/0!
	25									#DIV/0!	#DIV/0!	#DIV/0!	#DIV/0!	#DIV/0!	#DIV/0!
	26									#DIV/0!	#DIV/0!	#DIV/0!	#DIV/0!	#DIV/0!	#DIV/0!
	27									#DIV/0!	#DIV/0!	#DIV/0!	#DIV/0!	#DIV/0!	#DIV/0!
	28									#DIV/0!	#DIV/0!	#DIV/0!	#DIV/0!	#DIV/0!	#DIV/0!
	29									#DIV/0!	#DIV/0!	#DIV/0!	#DIV/0!	#DIV/0!	#DIV/0!
	30									#DIV/0!	#DIV/0!	#DIV/0!	#DIV/0!	#DIV/0!	#DIV/0!
