# Supplementary material for: Measurement of free glucocorticoids: quantifying corticosteroid binding capacity and its variation within and among mammal and bird species
Source: Conserv Physiol. 2020 Jul 28;8(1):coaa057. doi: 10.1093/conphys/coaa057 (PMC7476546; doi:10.1093/conphys/coaa057)
Supplement: suppl_data_coaa057 [file suppl_data_coaa057.zip › Supplementary FIle 5 - MCBC data entry for Dialysis.xlsx]

## Sheet: MCBC plate 1
Species:
Dilution:	1/
CORT added:		nM
Date:
		TB1	TB2	TB3	TB4	NSB1	NSB2	SB	Total Counts	MCBC (nM)
1	Plasma
	Buffer
	TOTAL	0	0	0	0	0	0		0
	Difference	0	0	0	0	0	0	0		#DIV/0!
2	Plasma
	Buffer
	TOTAL	0	0	0	0	0	0		0
	Difference	0	0	0	0	0	0	0		#DIV/0!
3	Plasma
	Buffer
	TOTAL	0	0	0	0	0	0		0
	Difference	0	0	0	0	0	0	0		#DIV/0!
4	Plasma
	Buffer
	TOTAL	0	0	0	0	0	0		0
	Difference	0	0	0	0	0	0	0		#DIV/0!
5	Plasma
	Buffer
	TOTAL	0	0	0	0	0	0		0
	Difference	0	0	0	0	0	0	0		#DIV/0!
6	Plasma
	Buffer
	TOTAL	0	0	0	0	0	0		0
	Difference	0	0	0	0	0	0	0		#DIV/0!
7	Plasma
	Buffer
	TOTAL	0	0	0	0	0	0		0
	Difference	0	0	0	0	0	0	0		#DIV/0!
8	Plasma
	Buffer
	TOTAL	0	0	0	0	0	0		0
	Difference	0	0	0	0	0	0	0		#DIV/0!
9	Plasma
	Buffer
	TOTAL	0	0	0	0	0	0		0
	Difference	0	0	0	0	0	0	0		#DIV/0!
10	Plasma
	Buffer
	TOTAL	0	0	0	0	0	0		0
	Difference	0	0	0	0	0	0	0		#DIV/0!
11	Plasma
	Buffer
	TOTAL	0	0	0	0	0	0		0
	Difference	0	0	0	0	0	0	0		#DIV/0!
12	Plasma
	Buffer
	TOTAL	0	0	0	0	0	0		0
	Difference	0	0	0	0	0	0	0		#DIV/0!
13	Plasma
	Buffer
	TOTAL	0	0	0	0	0	0		0
	Difference	0	0	0	0	0	0	0		#DIV/0!
14	Plasma
	Buffer
	TOTAL	0	0	0	0	0	0		0
	Difference	0	0	0	0	0	0	0		#DIV/0!
15	Plasma
	Buffer
	TOTAL	0	0	0	0	0	0		0
	Difference	0	0	0	0	0	0	0		#DIV/0!
16	Plasma
	Buffer
	TOTAL	0	0	0	0	0	0		0
	Difference	0	0	0	0	0	0	0		#DIV/0!

## Sheet: Calculate Free CORT
1. Enter Kd in nM
2. Enter TOTAL in ng/mL and MCBC values in nM
	Kd (nM)		nM
	Ka (M^-1)	#DIV/0!
Sample	Total	Total	MCBC	MCBC		Free CORT	Free CORT	Proportion
ID	ng/mL	M	nM	M		(nM)	(ng/mL)	of Occupied CBG	% Free
		0		0		#DIV/0!	#DIV/0!	#DIV/0!	#DIV/0!
		0		0		#DIV/0!	#DIV/0!	#DIV/0!	#DIV/0!
		0		0		#DIV/0!	#DIV/0!	#DIV/0!	#DIV/0!
		0		0		#DIV/0!	#DIV/0!	#DIV/0!	#DIV/0!
		0		0		#DIV/0!	#DIV/0!	#DIV/0!	#DIV/0!
		0		0		#DIV/0!	#DIV/0!	#DIV/0!	#DIV/0!
		0		0		#DIV/0!	#DIV/0!	#DIV/0!	#DIV/0!
		0		0		#DIV/0!	#DIV/0!	#DIV/0!	#DIV/0!
		0		0		#DIV/0!	#DIV/0!	#DIV/0!	#DIV/0!
		0		0		#DIV/0!	#DIV/0!	#DIV/0!	#DIV/0!
		0		0		#DIV/0!	#DIV/0!	#DIV/0!	#DIV/0!
		0		0		#DIV/0!	#DIV/0!	#DIV/0!	#DIV/0!
		0		0		#DIV/0!	#DIV/0!	#DIV/0!	#DIV/0!
		0		0		#DIV/0!	#DIV/0!	#DIV/0!	#DIV/0!
		0		0		#DIV/0!	#DIV/0!	#DIV/0!	#DIV/0!
		0		0		#DIV/0!	#DIV/0!	#DIV/0!	#DIV/0!
		0		0		#DIV/0!	#DIV/0!	#DIV/0!	#DIV/0!
		0		0		#DIV/0!	#DIV/0!	#DIV/0!	#DIV/0!
		0		0		#DIV/0!	#DIV/0!	#DIV/0!	#DIV/0!
		0		0		#DIV/0!	#DIV/0!	#DIV/0!	#DIV/0!
		0		0		#DIV/0!	#DIV/0!	#DIV/0!	#DIV/0!
		0		0		#DIV/0!	#DIV/0!	#DIV/0!	#DIV/0!
		0		0		#DIV/0!	#DIV/0!	#DIV/0!	#DIV/0!
		0		0		#DIV/0!	#DIV/0!	#DIV/0!	#DIV/0!
		0		0		#DIV/0!	#DIV/0!	#DIV/0!	#DIV/0!
		0		0		#DIV/0!	#DIV/0!	#DIV/0!	#DIV/0!
		0		0		#DIV/0!	#DIV/0!	#DIV/0!	#DIV/0!
		0		0		#DIV/0!	#DIV/0!	#DIV/0!	#DIV/0!
		0		0		#DIV/0!	#DIV/0!	#DIV/0!	#DIV/0!
		0		0		#DIV/0!	#DIV/0!	#DIV/0!	#DIV/0!
		0		0		#DIV/0!	#DIV/0!	#DIV/0!	#DIV/0!
		0		0		#DIV/0!	#DIV/0!	#DIV/0!	#DIV/0!
		0		0		#DIV/0!	#DIV/0!	#DIV/0!	#DIV/0!
		0		0		#DIV/0!	#DIV/0!	#DIV/0!	#DIV/0!
		0		0		#DIV/0!	#DIV/0!	#DIV/0!	#DIV/0!
