# Supplementary material for: Measurement of free glucocorticoids: quantifying corticosteroid binding capacity and its variation within and among mammal and bird species
Source: Conserv Physiol. 2020 Jul 28;8(1):coaa057. doi: 10.1093/conphys/coaa057 (PMC7476546; doi:10.1093/conphys/coaa057)
Supplement: suppl_data_coaa057 [file suppl_data_coaa057.zip › Supplementary FIle 6 - Charcoal Adsorption Spreadsheet.xlsx]

## Sheet: Loss of bound hormone to DCC
Species
Date
Dilution
Hot Conc.		Total Counts:
		Average total	#DIV/0!
Tube	DCC inc. time	CPM			TB	NSB	SB	log SB
TB	5
TB	5			5	#DIV/0!	#DIV/0!	#DIV/0!	#DIV/0!
TB	5			10	#DIV/0!	#DIV/0!	#DIV/0!	#DIV/0!
NSB	5			20	#DIV/0!	#DIV/0!	#DIV/0!	#DIV/0!
NSB	5			30	#DIV/0!	#DIV/0!	#DIV/0!	#DIV/0!
TB	10			45	#DIV/0!	#DIV/0!	#DIV/0!	#DIV/0!
TB	10			60	#DIV/0!	#DIV/0!	#DIV/0!	#DIV/0!
TB	10
NSB	10
NSB	10
TB	15
TB	15
TB	15
NSB	15
NSB	15
TB	30
TB	30								intercept		log units
TB	30								Intercept	1	cpm	Adjust Factor
NSB	30								slope			1	At 15 min
NSB	30								cpm at 15 min	1	cpm	1	At 10 min
TB	45								cpm at 10 min.	1	cpm
TB	45								% loss over 15 min.	0
TB	45								% loss over 10 min.	0
NSB	45
NSB	45
TB	60
TB	60
TB	60
NSB	60
NSB	60
